# Supplementary material for: Phenotypic and Genotypic Diversity of Roots Response to Salt in Durum Wheat Seedlings
Source: Plants (Basel). 2023 Jan 16;12(2):412. doi: 10.3390/plants12020412 (PMC9865824; doi:10.3390/plants12020412)
Supplement: Supplementary file 1 [file plants-12-00412-s001.zip]

Archive with 2 entries (2 files):
- Figure S1.jpg
- Supplementary_Plants12.29.xlsx
