# Supplementary material for: Phenotypic and Genotypic Diversity of Roots Response to Salt in Durum Wheat Seedlings
Source: Plants (Basel). 2023 Jan 16;12(2):412. doi: 10.3390/plants12020412 (PMC9865824; doi:10.3390/plants12020412)
Supplement: Supplementary file 1 [file plants-12-00412-s001.zip › Supplementary_Plants12.29.xlsx]

## Sheet: Metadata
Metadata
Title	Phenotypic diversity of root architecture and genotypic variation in durum wheat under salt stress
Authors	Ieva Urbanavičiūtė, Luca Bonfiglioli, and Mario A. Pagnotta
Affiliation	Department of Agricultural and Forest Sciences, Tuscia University, via S. C. de Lellis, snc, 01100 Viterbo, Italy
ORCID IU	https://orcid.org/0000-0002-5872-9238
ORCID LB	https://orcid.org/0000-0001-8592-1551
ORCID MP	https://orcid.org/0000-0002-5436-3478
Abstract	Supplementary data consist of Principal Components values for traits detected under salt and control conditions (S1); Markers' locations onto the durum wheat reference genome associated with QTL from (S2); Markers associated with genes from NCBI database (S4).
Keywords	Durum wheat; salt stress; roots; high-throughput phenotyping; genotyping; SSR; QTL
Related identifiers	not available yet
Access	the access should be restricted until final acceptance of the manuscript
List of abbreviations
Abbreviation	Description
RL	Sum of all root lengths
RV	Total root volume
SA	Total root surface area
AG	Root diameter
TI	Total number of tips
FR	Total number of forks
CR	Total number of crossings
PH	Plant height
NL	Number of leaves
NT	Number of tillers
RA	Root angle

## Sheet: Table S1 PCA
Table S1. Principal Components values for traits detected under salt and control conditions
	Control treatment
Trait	PC1	PC2	PC3	PC4	PC5	PC6		Control	PC1	PC2	PC3	PC4	PC5	PC6
RL	-0.427037	-0.025587	0.0289249	-0.00654378	0.46034	0.204158		Standard deviation	2.3252	1.9207	1.1091	0.79017	0.22381	8.082e-16
RV	-0.284574	-0.306919	-0.302776	-0.402911	-0.104553	0.415371		Proportion of variance	0.4915	0.3354	0.1118	0.05676	0.00455	0
SA	-0.401113	-0.15229	-0.128301	-0.195763	0.0916135	-0.410412		Cumulative Proportion	0.4915	0.8269	0.9387	0.99545	1	1
AG	0.26159	-0.313516	-0.360693	-0.408571	-0.251917	-0.346256
TI	-0.370866	0.232701	0.0423306	0.227289	-0.665382	-0.150209
FR	-0.382559	0.193297	-0.201901	-0.176114	-0.168344	-0.124789
CR	-0.361313	0.263407	-0.165027	0.0200671	0.299752	-0.108543
RA	-0.0129252	-0.489435	-0.253575	0.24059	0.058422	0.190668
PH	0.152819	0.164215	-0.717053	0.474016	0.171861	-0.197499
NL	0.124884	0.453284	-0.335244	-0.168536	-0.18582	0.570766
NT	0.231904	0.388311	-0.0168945	-0.488169	0.277305	-0.215419
Salt stress	PC1	PC2	PC3	PC4	PC5	PC6		Salt stress	PC1	PC2	PC3	PC4	PC5	PC6
RL	-0.385597	-0.0352509	0.293787	0.131348	-0.566872	-0.0914008		Standard deviation	2.5154	1.9555	0.73687	0.54593	0.08717	7.055e-16
RV	-0.35652	-0.206626	-0.105869	0.294839	0.252151	-0.255338		Proportion of variance	0.5752	0.3476	0.04936	0.02709	0.00069	0
SA	-0.378467	-0.144214	0.0363185	0.212219	-0.0148872	0.597135		Cumulative Proportion	0.5752	0.9228	0.97221	0.99931	1	1
AG	-0.250123	-0.323882	-0.611016	0.0221184	0.14213	-0.156775
TI	-0.311715	0.234118	0.495292	-0.37121	0.416882	0.0442378
FR	-0.393345	0.0507511	-0.0535512	-0.177496	-0.168463	0.111805
CR	-0.359774	0.118977	-0.215447	-0.584003	0.0318423	-0.308413
RA	0.00914101	-0.498318	-0.058242	-0.401171	-0.116196	0.486449
PH	-0.23653	-0.376507	0.378925	0.293638	0.188405	-0.257934
NL	-0.219476	0.417704	-0.191849	0.149241	-0.429047	-0.034564
NT	-0.181342	0.440757	-0.222351	0.26551	0.397982	0.362445

## Sheet: Table S2 QTL
Table S2. Markers locations onto the durum wheat reference genome associated with root-related QTL
https://wheat.pw.usda.gov/jb/?data=/ggds/whe-svevo2018
Marker	Chr.	Marker position in Svevo.v1(bp)	QTL	Trait	Ref.
wms5	3A	110010814..110011032	QTL1778	Root tips	Petrarulo, 2015
			QTL1530	Root tips	Maccaferri, 2016
			mtaq-3A.5	Primary root diameter	Roselló, 2019
			mtaq-3A.6	Primary root length, and mean of lateral root diameter	Roselló, 2019
			mtaq-3A.7	Total lateral root surface, and volume	Roselló, 2019
			QTRN1-3A	Total root number	Cane, 2014
			QTrd. ubo-3A.2	Total root diammeter	Maccaferri, 2016
gwm427	6A	601275847..601276298	QTL1567	Total root length	Maccaferri, 2016
			QTL1568	Root growth angle	Maccaferri, 2016
			QTL1569	Total and average root length	Maccaferri, 2016
			QTL1570	Primary root length	Maccaferri, 2016
			QTL1571	Primary root surface	Maccaferri, 2016
			QTL1463	Root tips	Iannucci, 2017
			QTL1464	Root length	Iannucci, 2017
			QTL1465	Root surface area	Iannucci, 2017
			QSRA 4 -6A	Root angle	Cane, 2014
			QRga.ubo-6A.2	Root angle	Maccaferri, 2016
gwm499	5B	479243121..479243301	QTL0509	Total root length	Maccaferri, 2016
			mtaq-5B.1	total lateral root length	Roselló, 2019
gwm636	2A	5226493..5226539	QTL1514	Lateral root number per primary root	Maccaferri, 2016
			QTL1515	Total root number	Maccaferri, 2016
			QTL0440	Root growth angle	Maccaferri, 2016
			QRGA.ubo-2A.1	root angle	Maccaferri, 2016
			durumMQTL2A.1 (4,105,954...10,965,955)	root related traits	Soriano, 2021
wmc727	5A	646905802..646905929	QTL0504	Average root length and primary root length	Maccaferri, 2016
			mtaq-5A.7	Primary root diameter	Roselló, 2019
gwm573.2			durumMQTL7B.3 (103606730...105323515)	root related traits	Soriano, 2021
	Chr.	Marker position (cM)	QTL	Trait	Ref.
cfa2086	2A	216	QRga.ubo-2A.3	Root growth angle	Maccaferri, 2016
wms205	5A	36.67	mtaq-5A.1	Primary root length	Roselló, 2019
			QTL1556 (29173464..29173599)	Primary root length	Maccaferri, 2016
gmw459	6A	12.5	mtaq-6A.2	total lateral root surface and volume, primary root volume.	Roselló, 2019
gwm234	5B	38.1	mtaq-5B.2	primary root volume	Roselló, 2019
cfa2257	7A	91.5	mtaq-7A.4	total root number, primary root length	Roselló, 2019

## Sheet: Table S3 Genes
Table S3. Genes linked with genes from NCBI database in range +/- 250K nt from marker starting position
https://www.ncbi.nlm.nih.gov/data-hub/genome/GCA_900231445.1/
Marker	Chromosome	Gene ID	Gene starting position	Gene ending Position	Gene annotation
gwm636	2A	TRITD_2Av1G003070	5221740	5225500	Leucine-rich repeat receptor-like protein kinase family protein
		TRITD_2Av1G003050	5175035	5187118	Cell differentiation protein RCD1
		TRITD_2Av1G003040	5160557	5168616	Sterol 3-beta-glucosyltransferase
		TRITD_2Av1G003020	5130457	5157994	Receptor-kinase, putative
		TRITD_2Av1G003140	5352941	5353575	Divalent ion symporter G
		TRITD_2Av1G003180	5400518	5531752	Cytochrome P450 family protein
		TRITD_2Av1G002920	4973243	5024592	Transport protein sec24-like protein
		TRITD_2Av1G003050	5181027	5187118	AAR2 family protein
wmc727	5A	TRITD_5Av1G248750	646873843	646878927	Membrane protein insertase YidC
		TRITD_5Av1G248760	646885488	646889137	Palmitoyl protein thioesterase containing protein, expressed
		TRITD_5Av1G248720	646840053	646840521	O-methyltransferase family protein
		TRITD_5Av1G248810	647048747	647049392	Nuclease S1
		TRITD_5Av1G248800	647028385	647029752	Short-chain dehydrogenase/reductase family protein
		TRITD_5Av1G248690	646673158	646673999	Root phototropism protein, putative isoform 1 G
		TRITD_5Av1G248730	646848971	646850286	Chalcone synthase
		TRITD_5Av1G248730	646848977	646850286	Curcuminoid synthase
		TRITD_5Av1G248830	647092774	647094220	Short-chain dehydrogenase/reductase family protein
		TRITD_5Av1G248840	647134739	647135167	F-box-like protein
gwm427	6A	TRITD_6Av1G219880	601287981	601293203	Actin-related protein 2/3 complex subunit
		TRITD_6Av1G219870	601286031	601287061	Protein PLASTID MOVEMENT IMPAIRED 1-RELATED 1 G
		TRITD_6Av1G219960	601483422	601488171	Cytochrome P450, putative
		TRITD_6Av1G219970	601488977	601490367	Inosine-5'-monophosphate dehydrogenase
		TRITD_6Av1G219990	601494502	601496441	Proline-tRNA ligase
		TRITD_6Av1G219990	601494502	601496441	Potassium-transporting ATPase potassium-binding subunit
		TRITD_6Av1G219970	601489221	601490236	CBS domain containing protein
wms5	3A	TRITD_3Av1G049200	109968309	109973666	Thioredoxin-like protein
		TRITD_3Av1G049190	109960386	109964472	Homeobox leucine-zipper protein
		TRITD_3Av1G049320	110150512	110152207	Core-2/I-branching beta-1,6-N-acetylglucosaminyltransferase family protein
		TRITD_3Av1G049170	109897681	109898495	Citrate-binding protein
		TRITD_3Av1G049010	109644024	109644727	mRNA-DUF1677 family protein
		TRITD_3Av1G049310	110129398	110135361	mRNA-Kinase superfamily protein
		TRITD_3Av1G049060	109782172	109782927	mRNA-AGAMOUS-like MADS-box protein
gwm499	5B	TRITD_5Bv1G162020	479249010	479260333	receptor kinase 1
		TRITD_5Bv1G162080	479356216	479358661	Basic helix-loop-helix transcription factor
		TRITD_5Bv1G162110	479419020	479428411	ADP-ribosylation factor GTPase-activating protein
gwm573.2	7B	TRITD_7Bv1G037380	103,613,533..103,626,733		mRNA-ABC transporter family protein
		TRITD_7Bv1G037420	103,712,870..103,715,645		mRNA-Phosphatidylinositol:ceramide inositolphosphotransferase
		TRITD_7Bv1G037430	103,718,869..103,721,482		mRNA-Shikimate kinase
		TRITD_7Bv1G037410	103,684,842..103,687,567		mRNA-transmembrane protein G
		TRITD_7Bv1G037480	103,756,770..103,767,894		mRNA-ATP-dependent zinc metalloprotease FtsH 1
		TRITD_7Bv1G037560	103,934,456..104,125,027		mRNA-Aldo/keto reductase family oxidoreductase
		TRITD_7Bv1G037570	103,940,951..103,943,574		mRNA-Sec14p-like phosphatidylinositol transfer family protein
		TRITD_7Bv1G037610	103,971,962..103,972,855		mRNA-Pentatricopeptide repeat-containing protein
		TRITD_7Bv1G037670	104,198,799..104,200,028		mRNA-F-box family protein
		TRITD_7Bv1G037700	104,375,264..104,375,718		mRNA-Transcription factor protein (basic Helix Loop Helix (bHLH) domain)
		TRITD_7Bv1G037730	104,380,727..104,387,335		mRNA-Regulator of chromosome condensation (RCC1) family with FYVE zinc finger domain-containing protein
		TRITD_7Bv1G037740	104,389,983..104,395,134		mRNA-HVA22-like protein
		TRITD_7Bv1G038110	105,086,108..105,087,289		mRNA-TCP transcription factor
		TRITD_7Bv1G038060	105,016,689..105,017,275		mRNA-Photosystem II CP43 reaction center protein
		TRITD_7Bv1G037960	104,989,739..104,989,963		mRNA-Alanine--tRNA ligase G
		TRITD_7Bv1G038190	105,271,372..105,272,154		mRNA-BTB/POZ domain-containing protein
		TRITD_7Bv1G038200	105,273,925..105,275,094		mRNA-F-box family protein
		TRITD_7Bv1G038250	105,323,322..105,324,995		mRNA-Sphingoid base hydroxylase 2
		TRITD_7Bv1G035070	97841950	97844061	Trehalose 6-phosphate phosphatase
		TRITD_7Bv1G035060	97735915	97739475	DNA-directed RNA polymerase subunit

## Sheet: Table S4 Gene expression
Table S4. Expressed genes involved in abiotic stress in the roots of seedlings for SSRs markers from http://www.wheat-expression.com
http://www.wheat-expression.com
Marker	Gene annotation	seedlings, roots, abiotic stress	expresion
gwm636	Leucine-rich repeat receptor-like protein kinase family protein	Traes_2AS_2FC5BAE92	4.92
		Traes_2AS_11B6C399F	7.51
	Cell differentiation protein RCD1	Traes_2AS_6E3F18D20	1.93
	Sterol 3-beta-glucosyltransferase	Traes_2AS_0C6E89B86	18.06
	Receptor-kinase, putative	Traes_2AS_7B74BE6D6	3.19
	Divalent ion symporter G	Traes_2AS_70A738C1B	5.79
	Cytochrome P450 family protein	Traes_2AS_D38E1E530	2.8
	Transport protein sec24-like protein	Traes_2AS_90E3B2E76	31.58
	AAR2 family protein	Traes_2AS_6E3F18D20.1	3.07
wmc727	Membrane protein insertase YidC	Traes_5AL_B23B82B46	28.71
	Palmitoyl protein thioesterase containing protein, expressed	Traes_5AL_F259CDDA1	0.47
	O-methyltransferase family protein	Traes_5AL_3A0B8AD07	142.63
	Nuclease S1	Traes_5AL_C9FC195D1	3.49
	Short-chain dehydrogenase/reductase family protein	Traes_5AS_59E4511B7	3.81
	Root phototropism protein, putative isoform 1 G	Traes_5AL_616C1C8C5	6.12
	Chalcone synthase	Traes_5AL_256162C5B.1	0
	Curcuminoid synthase	Traes_5AL_256162C5B.1	0
	Short-chain dehydrogenase/reductase family protein	Traes_5AL_6F7D1D441	2.86
	F-box-like protein	Traes_5AS_A370E69CB	2.61
gwm427	Actin-related protein 2/3 complex subunit	Traes_6AL_913A14974	26.02
	Protein PLASTID MOVEMENT IMPAIRED 1-RELATED 1 G	Traes_6AL_37685F944	0.54
	Cytochrome P450, putative	Traes_6AL_94CA6F0D8	1.28
	Inosine-5'-monophosphate dehydrogenase	Traes_6AL_6CCEADD76	12.41
	Proline-tRNA ligase	Traes_6AL_09E3E116C	7.94
	Potassium-transporting ATPase potassium-binding subunit	Traes_6AS_3D4DFC83B	26.48
	CBS domain containing protein	Traes_6AL_6CCEADD76	12.41
wms5	Thioredoxin-like protein	Traes_3AS_B4FCF637C	18.72
	Homeobox leucine-zipper protein	Traes_3AS_B852F4AE7.	7.75
	Core-2/I-branching beta-1,6-N-acetylglucosaminyltransferase family protein	Traes_3AS_775C097A2	0.84
	Citrate-binding protein	Traes_3AS_C2D5D1D38	0
	mRNA-DUF1677 family protein	Traes_3AL_9FC82F434	19.66
	mRNA-Kinase superfamily protein	Traes_3AS_FA019EF3D	10.41
	mRNA-AGAMOUS-like MADS-box protein		0
gwm499	receptor kinase 1	Traes_5BL_2DA8896EE	0.62
	Basic helix-loop-helix transcription factor	Traes_5BL_04BDEB5D8	5.02
	ADP-ribosylation factor GTPase-activating protein	Traes_5BL_A7F6E5707	11.65
gwm573.2	mRNA-ABC transporter family protein	Traes_7BS_560DA8FC2	0.05
	mRNA-Phosphatidylinositol:ceramide inositolphosphotransferase	Traes_7BS_00381B7AE	1.23
	mRNA-Shikimate kinase	Traes_7BS_32A05019A	39.48
	mRNA-transmembrane protein G	Traes_7BL_00C8D3DD9.2	0.26
	mRNA-ATP-dependent zinc metalloprotease FtsH 1	Traes_7BS_E49B5581E	5.98
	mRNA-Aldo/keto reductase family oxidoreductase	Traes_7BS_834CB7F52	0.4
	mRNA-Sec14p-like phosphatidylinositol transfer family protein	Traes_7BS_CBA5F3407	0.07
	mRNA-Pentatricopeptide repeat-containing protein	Traes_7BS_834CB7F52	0.4
	mRNA-F-box family protein	Traes_7BS_9E56108ED1	0.57
	mRNA-Transcription factor protein (basic Helix Loop Helix (bHLH) domain)	TRIAE_CS42_7BS_TGACv1_592615_AA1941450	0.03
	mRNA-Regulator of chromosome condensation (RCC1) family with FYVE zinc finger domain-containing protein	Traes_7BS_A85B13923	0.05
	mRNA-HVA22-like protein	Traes_7BS_4D6B6C6EB	29.7
	mRNA-TCP transcription factor	Traes_7BS_255FAB43D	11.5
	mRNA-Photosystem II CP43 reaction center protein	Traes_7BL_9E317F405	0.61
	mRNA-Alanine--tRNA ligase G	no 7B
	mRNA-BTB/POZ domain-containing protein	Traes_7BS_F3CD8F211	3.96
	mRNA-F-box family protein	Traes_7BS_9E56108ED1	0.57
	mRNA-Sphingoid base hydroxylase 2	Traes_7BS_E0FB8CAAC	20.01
	Trehalose 6-phosphate phosphatase	Traes_7BL_C225A69C2	12.91
	DNA-directed RNA polymerase subunit	Traes_7BL_F8D5E60B1	19.35

## Sheet: Table S5 PCR results
Table S5. PCR results and alleles distribution among the 11 SSRs
	Genotype	Xcfa2086		WMS5		XGWM234/1		XGWM234/2		XWMC727/1		XWMC727/2		XCFA2257		WMS205		XGWM427		XGWM573/2		XGWM636		XGWM459/1		XGWM499/2
	Azeghar	234	234	180	180	218	218	256	256	88	96	231	231	104	142	157	170	201	201	181	240	110	110	137	137	197	197
	JKethifa	277	277	190	190	214	214	242	242	88	96	231	231	156	156	157	170	256	256	194	236	110	110	137	137	154	154
	Cham	269	269	185	185	218	218	242	242	88	96	231	231	121	121	157	170	214	214	194	240	110	110	153	153	197	197
	Pelsodur	299	299	190	190	218	218	256	256	96	96	1	1	150	150	157	170	214	214	194	226	131	131	137	137	185	185
	Sebatel	223	223	180	180	218	218	256	256	88	96	231	231	150	156	157	170	237	237	194	240	125	125	153	153	147	147
	Vulci	234	234	190	190	218	218	242	242	88	96	231	231	150	150	157	170	256	256	194	236	125	125	131	131	185	185
